# Supplementary material for: Electrocatalytic Depolymerization of Self-Immolative Poly(Dithiothreitol) Derivatives
Source: Molecules. 2022 Sep 23;27(19):6292. doi: 10.3390/molecules27196292 (PMC9573698; doi:10.3390/molecules27196292)
Supplement: Supplementary file 1 [file molecules-27-06292-s001.zip]

Archive with 1 entries (1 files):
- molecules-1915131-supplementary.pdf
